# Supplementary material for: HOMINID: a framework for identifying associations between host genetic variation and microbiome composition
Source: Gigascience. 2017 Nov 8;6(12):1–7. doi: 10.1093/gigascience/gix107 (PMC5740987; doi:10.1093/gigascience/gix107)
Supplement: Supplement materials [file gix107_supp.zip]

Archive with 3 entries (3 files):
- supplementalTableS1.xlsx
- supplementalTableS2.xlsx
- supplementaryInfo.pdf
