# Supplementary material for: HOMINID: a framework for identifying associations between host genetic variation and microbiome composition
Source: Gigascience. 2017 Nov 8;6(12):1–7. doi: 10.1093/gigascience/gix107 (PMC5740987; doi:10.1093/gigascience/gix107)
Supplement: Supplement materials [file gix107_supp.zip › supplementalTableS1.xlsx]

## Sheet: Lasso with genetic PCs as covariates, q <= 0.1
BodySite	Rsquared	ID	GENE	taxa (score)	CHROM	POS	REF	ALT	HOM	SYN
Anterior_nares	0.25	rs9971407	SYVN1	Other (0.930) | p__Proteobacteria;c__Alphaproteobacteria;o__Rhizobiales;f__Bradyrhizobiaceae (0.657)	chr11	64898226	C	T	unknown	synonymous SNV
Anterior_nares	0.248	rs3819141	UMODL1	p__Proteobacteria;c__Betaproteobacteria;o__Burkholderiales;f__Oxalobacteraceae (0.919) | p__Bacteroidetes;c__Flavobacteria;o__Flavobacteriales;f__Flavobacteriaceae;Other (0.548)	chr21	43557559	T	A	het	synonymous SNV
Attached_keratinized_gingiva	0.237	rs11077414	ABCA10	p__Firmicutes;c__Clostridia;o__Clostridiales;f__Veillonellaceae;g__Veillonella (0.620) | p__Bacteroidetes;c__Bacteroidia;o__Bacteroidales;f__Prevotellaceae (0.539)	chr17	67212031	A	G	het	synonymous SNV
Attached_keratinized_gingiva	0.211	rs4968839	ABCA6	p__Firmicutes;c__Clostridia;o__Clostridiales;f__Veillonellaceae;g__Veillonella (0.587) | p__Bacteroidetes;c__Bacteroidia;o__Bacteroidales;f__Prevotellaceae (0.570)	chr17	67125840	C	T	het	nonsynonymous SNV
Buccal_mucosa	0.321	rs11089442	TBC1D10A	p__Firmicutes;c__Clostridia;o__Clostridiales;f__ClostridialesFamilyXI.IncertaeSedis;g__ (0.706)	chr22	30689998	G	A	unknown	synonymous SNV
Right_antecubital_fossa	0.304	rs2537188	AEBP1	p__Bacteroidetes;c__Sphingobacteria;o__Sphingobacteriales;f__ (0.760)	chr7	44147485	C	A	unknown	nonsynonymous SNV
Right_antecubital_fossa	0.285	rs61992606	UNC79	p__Proteobacteria;c__Betaproteobacteria;o__Hydrogenophilales (0.598)	chr14	93943998	G	A	het	synonymous SNV
Right_antecubital_fossa	0.244	rs10804275	OBSL1	p__Cyanobacteria (0.891)	chr2	220427347	G	T	unknown	synonymous SNV
Right_antecubital_fossa	0.228	rs2297345	PAK7	p__Actinobacteria;c__Actinobacteria;o__Actinomycetales;f__Propionibacteriaceae (0.642)	chr20	9543622	C	T	het	nonsynonymous SNV
Supragingival_plaque	0.272	rs230898	TEKT3	p__Proteobacteria;c__Betaproteobacteria;o__Rhodocyclales (0.897) | p__Firmicutes;c__Bacilli;o__Lactobacillales;f__Aerococcaceae (0.660) | p__Firmicutes;c__Clostridia (0.585)	chr17	15217437	C	G	hom	nonsynonymous SNV
Supragingival_plaque	0.252	rs2297815	DFNB31	p__Bacteroidetes;c__Bacteroidia;o__Bacteroidales;f__Porphyromonadaceae;g__Tannerella (0.903)	chr9	117266965	C	T	unknown	synonymous SNV

## Sheet: Lasso with genetic PCs as covariates, q <= 0.2
BodySite	Rsquared	ID	GENE	taxa (score)	CHROM	POS	REF	ALT	HOM	SYN
Anterior_nares	0.25	rs9971407	SYVN1	Other (0.930) | p__Proteobacteria;c__Alphaproteobacteria;o__Rhizobiales;f__Bradyrhizobiaceae (0.657)	chr11	64898226	C	T	unknown	synonymous SNV
Anterior_nares	0.248	rs3819141	UMODL1	p__Proteobacteria;c__Betaproteobacteria;o__Burkholderiales;f__Oxalobacteraceae (0.919) | p__Bacteroidetes;c__Flavobacteria;o__Flavobacteriales;f__Flavobacteriaceae;Other (0.548)	chr21	43557559	T	A	het	synonymous SNV
Anterior_nares	0.209	rs2305243	ATL2	p__Proteobacteria;c__Gammaproteobacteria (0.657) | p__Actinobacteria;c__Actinobacteria;o__Actinomycetales;f__Corynebacteriaceae;Other (0.652) | p__Firmicutes;c__Bacilli;o__Lactobacillales;f__Carnobacteriaceae (0.572) | p__Firmicutes;c__Bacilli;o__Bacillales (0.540) | p__Proteobacteria;c__Gammaproteobacteria;o__Pasteurellales;f__Pasteurellaceae;g__Aggregatibacter (0.527)	chr2	38536626	T	G	het	synonymous SNV
Attached_keratinized_gingiva	0.237	rs11077414	ABCA10	p__Firmicutes;c__Clostridia;o__Clostridiales;f__Veillonellaceae;g__Veillonella (0.620) | p__Bacteroidetes;c__Bacteroidia;o__Bacteroidales;f__Prevotellaceae (0.539)	chr17	67212031	A	G	het	synonymous SNV
Attached_keratinized_gingiva	0.211	rs4968839	ABCA6	p__Firmicutes;c__Clostridia;o__Clostridiales;f__Veillonellaceae;g__Veillonella (0.587) | p__Bacteroidetes;c__Bacteroidia;o__Bacteroidales;f__Prevotellaceae (0.570)	chr17	67125840	C	T	het	nonsynonymous SNV
Buccal_mucosa	0.321	rs11089442	TBC1D10A	p__Firmicutes;c__Clostridia;o__Clostridiales;f__ClostridialesFamilyXI.IncertaeSedis;g__ (0.706)	chr22	30689998	G	A	unknown	synonymous SNV
Buccal_mucosa	0.218	rs4788867	NT5C	p__Firmicutes;c__Clostridia;o__Clostridiales;f__Veillonellaceae;g__Selenomonas (0.722)	chr17	73127683	T	C	hom	synonymous SNV
Buccal_mucosa	0.211	rs12642536	FAM175A	p__Firmicutes;c__Bacilli;o__Bacillales (0.982) | p__Synergistetes (0.687)	chr4	84383810	C	T	het	nonsynonymous SNV
Buccal_mucosa	0.208	rs2074420	CCDC86	p__Firmicutes;c__Bacilli;o__Bacillales (0.936) | p__Firmicutes;c__Bacilli;o__Lactobacillales;f__Carnobacteriaceae;Other (0.822)	chr11	60610065	G	A	unknown	synonymous SNV
Left_antecubital_fossa	0.225	rs2293144	SLC39A14	p__Actinobacteria;c__Actinobacteria;o__Actinomycetales;f__Micrococcaceae (0.527) | p__Bacteroidetes;c__Bacteroidia;o__Bacteroidales;f__Porphyromonadaceae;g__Porphyromonas (0.507)	chr8	22262418	A	G	unknown	synonymous SNV
Left_retroauricular_crease	0.213	rs3009182	NBPF7	p__Proteobacteria;c__Alphaproteobacteria;o__Rhodobacterales;f__Rhodobacteraceae;g__Paracoccus (0.930)	chr1	120378678	C	T	hom	synonymous SNV
Left_retroauricular_crease	0.183	rs1140993	NUFIP1	p__Proteobacteria;c__Alphaproteobacteria;o__Rhodospirillales (0.936)	chr13	45563464	G	C	hom	nonsynonymous SNV
Right_antecubital_fossa	0.304	rs2537188	AEBP1	p__Bacteroidetes;c__Sphingobacteria;o__Sphingobacteriales;f__ (0.760)	chr7	44147485	C	A	unknown	nonsynonymous SNV
Right_antecubital_fossa	0.285	rs61992606	UNC79	p__Proteobacteria;c__Betaproteobacteria;o__Hydrogenophilales (0.598)	chr14	93943998	G	A	het	synonymous SNV
Right_antecubital_fossa	0.244	rs10804275	OBSL1	p__Cyanobacteria (0.891)	chr2	220427347	G	T	unknown	synonymous SNV
Right_antecubital_fossa	0.228	rs2297345	PAK7	p__Actinobacteria;c__Actinobacteria;o__Actinomycetales;f__Propionibacteriaceae (0.642)	chr20	9543622	C	T	het	nonsynonymous SNV
Supragingival_plaque	0.272	rs230898	TEKT3	p__Proteobacteria;c__Betaproteobacteria;o__Rhodocyclales (0.897) | p__Firmicutes;c__Bacilli;o__Lactobacillales;f__Aerococcaceae (0.660) | p__Firmicutes;c__Clostridia (0.585)	chr17	15217437	C	G	hom	nonsynonymous SNV
Supragingival_plaque	0.252	rs2297815	DFNB31	p__Bacteroidetes;c__Bacteroidia;o__Bacteroidales;f__Porphyromonadaceae;g__Tannerella (0.903)	chr9	117266965	C	T	unknown	synonymous SNV
Throat	0.219	rs6032	F5	p__Actinobacteria;c__Actinobacteria;o__Bifidobacteriales;f__Bifidobacteriaceae;g__Alloscardovia (0.776) | p__Bacteroidetes;c__Bacteroidia;o__Bacteroidales;f__ (0.603) | p__Actinobacteria;c__Actinobacteria;o__Coriobacteriales;f__Coriobacteriaceae;g__ (0.568) | p__Bacteroidetes (0.526)	chr1	169511555	T	C	unknown	nonsynonymous SNV
Throat	0.21	rs4525	F5	p__Actinobacteria;c__Actinobacteria;o__Bifidobacteriales;f__Bifidobacteriaceae;g__Alloscardovia (0.817) | p__Bacteroidetes;c__Bacteroidia;o__Bacteroidales;f__ (0.652) | p__Actinobacteria;c__Actinobacteria;o__Coriobacteriales;f__Coriobacteriaceae;g__ (0.560) | p__Bacteroidetes (0.528) | p__Bacteroidetes;c__Bacteroidia;o__Bacteroidales;f__Porphyromonadaceae;g__Tannerella (0.514)	chr1	169511734	T	C	unknown	nonsynonymous SNV
Throat	0.21	rs12452273	PLEKHM1	p__Synergistetes (0.904) | p__Bacteroidetes;c__Bacteroidia;o__Bacteroidales;f__Porphyromonadaceae;g__Tannerella (0.809)	chr17	43552921	C	T	het	synonymous SNV
