# Supplementary material for: HOMINID: a framework for identifying associations between host genetic variation and microbiome composition
Source: Gigascience. 2017 Nov 8;6(12):1–7. doi: 10.1093/gigascience/gix107 (PMC5740987; doi:10.1093/gigascience/gix107)
Supplement: Supplement materials [file gix107_supp.zip › supplementalTableS2.xlsx]

## Sheet: Lasso without genetic PCs as covariates, q <= 0.1
BodySite	Rsquared	ID	GENE	taxa (score)	CHROM	POS	REF	ALT	HOM	SYN
Anterior_nares	0.267	rs9971407	SYVN1	Other (0.927) | p__Proteobacteria;c__Alphaproteobacteria;o__Rhizobiales;f__Bradyrhizobiaceae (0.652)	chr11	64898226	C	T	unknown	synonymous SNV
Buccal_mucosa	0.319	rs11089442	TBC1D10A	p__Firmicutes;c__Clostridia;o__Clostridiales;f__ClostridialesFamilyXI.IncertaeSedis;g__ (0.732)	chr22	30689998	G	A	unknown	synonymous SNV
Right_antecubital_fossa	0.301	rs61992606	UNC79	p__Proteobacteria;c__Betaproteobacteria;o__Hydrogenophilales (0.621)	chr14	93943998	G	A	het	synonymous SNV
Right_retroauricular_crease	0.246	rs3747958	KIAA1614	p__Firmicutes;c__Bacilli;o__Bacillales;Other (0.930) | p__Proteobacteria;c__Alphaproteobacteria;o__Rhizobiales;f__Rhizobiaceae (0.875) | p__Firmicutes (0.580) | p__Actinobacteria;c__Actinobacteria;o__Actinomycetales;Other (0.565)	chr1	180897569	C	T	het	synonymous SNV
Supragingival_plaque	0.267	rs230898	TEKT3	p__Proteobacteria;c__Betaproteobacteria;o__Rhodocyclales (0.891) | p__Firmicutes;c__Bacilli;o__Lactobacillales;f__Aerococcaceae (0.687) | p__Firmicutes;c__Clostridia (0.559)	chr17	15217437	C	G	hom	nonsynonymous SNV
Throat	0.265	rs6032	F5	p__Actinobacteria;c__Actinobacteria;o__Bifidobacteriales;f__Bifidobacteriaceae;g__Alloscardovia (0.795) | p__Bacteroidetes;c__Bacteroidia;o__Bacteroidales;f__ (0.639) | p__Actinobacteria;c__Actinobacteria;o__Coriobacteriales;f__Coriobacteriaceae;g__ (0.537) | p__Bacteroidetes (0.532)	chr1	169511555	T	C	unknown	nonsynonymous SNV

## Sheet: Lasso without genetic PCs as covariates, q <= 0.2
BodySite	Rsquared	ID	GENE	taxa (score)	CHROM	POS	REF	ALT	HOM	SYN
Anterior_nares	0.267	rs9971407	SYVN1	Other (0.927) | p__Proteobacteria;c__Alphaproteobacteria;o__Rhizobiales;f__Bradyrhizobiaceae (0.652)	chr11	64898226	C	T	unknown	synonymous SNV
Attached_keratinized_gingiva	0.226	rs4968839	ABCA6	p__Firmicutes;c__Clostridia;o__Clostridiales;f__Veillonellaceae;g__Veillonella (0.596) | p__Bacteroidetes;c__Bacteroidia;o__Bacteroidales;f__Prevotellaceae (0.575)	chr17	67125840	C	T	het	nonsynonymous SNV
Attached_keratinized_gingiva	0.243	rs11077414	ABCA10	p__Firmicutes;c__Clostridia;o__Clostridiales;f__Veillonellaceae;g__Veillonella (0.649) | p__Bacteroidetes;c__Bacteroidia;o__Bacteroidales;f__Prevotellaceae (0.546)	chr17	67212031	A	G	het	synonymous SNV
Buccal_mucosa	0.319	rs11089442	TBC1D10A	p__Firmicutes;c__Clostridia;o__Clostridiales;f__ClostridialesFamilyXI.IncertaeSedis;g__ (0.732)	chr22	30689998	G	A	unknown	synonymous SNV
Left_retroauricular_crease	0.225	rs1140993	NUFIP1	p__Proteobacteria;c__Alphaproteobacteria;o__Rhodospirillales (0.946) | p__Proteobacteria;c__Betaproteobacteria;o__Burkholderiales;f__Alcaligenaceae;g__Sutterella (0.511) | p__Tenericutes;c__Mollicutes (0.506)	chr13	45563464	G	C	hom	nonsynonymous SNV
Left_retroauricular_crease	0.214	rs4079366	CYP2A7	p__Firmicutes;c__Bacilli;o__Bacillales;f__Bacillaceae (0.943)	chr19	41384675	T	C	hom	nonsynonymous SNV
Right_antecubital_fossa	0.301	rs61992606	UNC79	p__Proteobacteria;c__Betaproteobacteria;o__Hydrogenophilales (0.621)	chr14	93943998	G	A	het	synonymous SNV
Right_retroauricular_crease	0.246	rs3747958	KIAA1614	p__Firmicutes;c__Bacilli;o__Bacillales;Other (0.930) | p__Proteobacteria;c__Alphaproteobacteria;o__Rhizobiales;f__Rhizobiaceae (0.875) | p__Firmicutes (0.580) | p__Actinobacteria;c__Actinobacteria;o__Actinomycetales;Other (0.565)	chr1	180897569	C	T	het	synonymous SNV
Supragingival_plaque	0.267	rs230898	TEKT3	p__Proteobacteria;c__Betaproteobacteria;o__Rhodocyclales (0.891) | p__Firmicutes;c__Bacilli;o__Lactobacillales;f__Aerococcaceae (0.687) | p__Firmicutes;c__Clostridia (0.559)	chr17	15217437	C	G	hom	nonsynonymous SNV
Throat	0.265	rs6032	F5	p__Actinobacteria;c__Actinobacteria;o__Bifidobacteriales;f__Bifidobacteriaceae;g__Alloscardovia (0.795) | p__Bacteroidetes;c__Bacteroidia;o__Bacteroidales;f__ (0.639) | p__Actinobacteria;c__Actinobacteria;o__Coriobacteriales;f__Coriobacteriaceae;g__ (0.537) | p__Bacteroidetes (0.532)	chr1	169511555	T	C	unknown	nonsynonymous SNV
Throat	0.236	rs4525	F5	p__Actinobacteria;c__Actinobacteria;o__Bifidobacteriales;f__Bifidobacteriaceae;g__Alloscardovia (0.805) | p__Bacteroidetes;c__Bacteroidia;o__Bacteroidales;f__ (0.675) | p__Actinobacteria;c__Actinobacteria;o__Coriobacteriales;f__Coriobacteriaceae;g__ (0.600) | p__Bacteroidetes (0.522)	chr1	169511734	T	C	unknown	nonsynonymous SNV
